# Supplementary material for: Health-related quality of life in patients with paediatric inflammatory bowel disease: IMPACT-III validation in Germany
Source: Health Qual Life Outcomes. 2025 Oct 2;23:94. doi: 10.1186/s12955-025-02437-0 (PMC12492618; doi:10.1186/s12955-025-02437-0)
Supplement: Supplementary file 1 — Supplementary Material 1 [file 12955_2025_2437_MOESM1_ESM.xlsx]

## Sheet: Tabelle1
	Rotated Factor Pattern										Rotated Factor Pattern
Spalte1	Factor1	Values larger than 0.49	Factor2	Values larger than 0.49	Factor3	Values larger than 0.49	Factor4	Values larger than 0.49	Original scale	Spalte6	Spalte7	Factor1	Values larger than 0.49	Factor2	Values larger than 0.49	Factor3	Values larger than 0.49	Original scale
06: How much energy did you have during the last 2 weeks?	78	*	9		31		1		Well-being		06: How much energy did you have during the last 2 weeks?	83	*	13		6		Well-being
28: How did you feel in the last 2 weeks?	73	*	26		36		6		Well-being		28: How did you feel in the last 2 weeks?	79	*	31		12		Well-being
09: How much did you have to miss out on certain things because of your IBD?	67	*	30		3		7		Well-being		01: How much has your stomach been hurting in the last 2 weeks?	72	*	5		17		Well-being
01: How much has your stomach been hurting in the last 2 weeks?	66	*	0		32		12		Well-being		32: How tired have you felt in the last 2 weeks?	69	*	10		7		Well-being
32: How tired have you felt in the last 2 weeks?	65	*	6		25		3		Well-being		21: How often did you feel sick in the last 2 weeks?	65	*	5		8		Well-being
34: Despite your IBD can you take part in as much sport as you would like?	63	*	14		4		28		Well-being		09: How much did you have to miss out on certain things because of your IBD?	64	*	31		-1		Well-being
10: How often have you been bothered by diarrhea in the last 2 weeks?	61	*	8		1		5		Well-being		34: Despite your IBD can you take part in as much sport as you would like?	60	*	15		19		Well-being
21: How often did you feel sick in the last 2 weeks?	60	*	1		28		3		Well-being		17: Did you have fun during the last 2 weeks?	60	*	29		4		Well-being
17: Did you have fun during the last 2 weeks?	57	*	26		24		1		Well-being		10: How often have you been bothered by diarrhoea in the last 2 weeks?	58	*	9		-2		Well-being
35: How often are you able to go to school?	52	*	24		-12		-5		Well-being		07: How do you feel about your weight?	55	*	14		29		Body image
25: How much are you afraid you may have an accident (not get to the toilet in time)?	47		24		-3		32		Social functioning		35: How often are you able to go to school?	46		23		-17		Well-being
27: Does IBD make it difficult to travel or go on holiday?	45		35		-12		36		Social functioning		25: How much are you afraid you may have an accident (not get to the toilet in time)?	42		24		21		Social functioning
12: How often do you think it’s unfair that you have IBD?	4		73	*	6		16		Emotional functioning		15: How do you feel about the way you look?	39		13		27		Body image
13: During the last 2 weeks, were you ever angry that you have IBD?	15		71	*	-2		10		Emotional functioning		27: Does IBD make it difficult to travel or go on holiday?	37		34		20		Social functioning
11: How much do you worry about health problems that you might have in future?	23		67	*	28		3		Social functioning		29: Are you happy with your life?	35		28		28		Body image
05: How much does it bother you that you have an illness that doesn't just go away?	14		66	*	28		11		Emotional functioning		02: Taking medicines or tablets bothers you?	23		16		23		Emotional functioning
14: Do you think too many rules or restrictions are placed on you because of your IBD?	16		65	*	2		6		Emotional functioning		12: How often do you think it’s unfair that you have IBD?	2		74	*	13		Emotional functioning
03: Has your IBD prevented you from eating what you like in the last 2 weeks?	39		49		13		-7		Well-Being		13: During the last 2 weeks, were you ever angry that you have IBD?	11		71	*	3		Emotional functioning
19: How often do you worry about your stool containing blood?	30		48		16		19		Social functioning		11: How much do you worry about health problems that you might have in future?	27		70	*	10		Social functioning
04: How much have you been worrying about having a flare up (increase in symptoms) in the last 2 weeks?	36		47		39		16		Well-being		05: How much does it bother you that you have an illness that doesn't just go away?	18		68	*	18		Emotional functioning
24: How often do you worry about having an operation?	7		41		41		13		Social functioning		14: Do you think too many rules or restrictions are placed on you because of your IBD?	13		65	*	1		Emotional functioning
08: How has your IBD affected your family?	2		20		9		4		Emotional functioning		04: How much have you been worrying about having a flare up (increase in symptoms) in the last 2 weeks?	43		51	*	25		Well-being
07: How do you feel about your weight?	40		7		62	*	6		Body image		03: Has your IBD prevented you from eating what you like in the last 2 weeks?	39		50	*	-7		Well-being
15: How do you feel about the way you look?	24		7		61	*	3		Body image		19: How often do you worry about your stool containing blood?	31		50	*	19		Social functioning
22: How do you feel about the tests you have to go through?	1		44		47		7		Emotional functioning		22: How do you feel about the tests you have to go through?	12		48		25		Emotional functioning
02: Taking medicines or tablets bothers you?	13		12		41		7		Emotional functioning		24: How often do you worry about having an operation?	16		46		27		Social functioning
29: Are you happy with your life?	27		24		39		17		Body image		08: How has your IBD affected your family?	3		21		7		Emotional functioning
33: How do you feel about your height?	6		13		32		0		Body image		33: How do you feel about your height?	14		16		13		Body image
16: Are you embarrassed because of your bowel condition?	-3		15		34		69	*	Social functioning		16: Are you embarrassed because of your bowel condition?	4		18		76	*	Social functioning
26: Do you try and hide your IBD?	-7		7		41		60	*	Social functioning		26: Do you try and hide your IBD?	3		11		72	*	Social functioning
20: Are you worried you cannot have a girl/boyfriend because of IBD?	9		26		14		60	*	Social functioning		20: Are you worried you cannot have a girl/boyfriend because of IBD?	10		28		57	*	Social functioning
18: Is it harder to make friends because of IBD?	19		7		-14		59	*	Social functioning		30: Do you feel there is someone you can talk to about your IBD?	3		11		49		Social functioning
23: Do other children bully you or leave you out of things because of IBD or its treatment?	9		7		-22		52	*	Social functioning		18: Is it harder to make friends because of IBD?	13		6		43		Social functioning
30: Do you feel there is someone you can talk to about your IBD?	-4		8		29		41		Social functioning		23: Do other children bully you or leave you out of things because of IBD or its treatment?	1		5		35		Social functioning
31: How often did you have to pass wind in the last 2 weeks?	19		-7		12		23		No scale		31: How often did you have to pass wind in the last 2 weeks?	21		-6		24		No scale
Eigenvalue	9.02		2.57		1.85		1.69				Eigenvalue	9.02		2.57		1.85
Variance explained	5.49		4.14		2.95		2.54				Variance explained	6.05		4.55		2.83
Cronbach’s alpha	0.88		0.78		0.63		0.61				Cronbach’s alpha	0.88		0.82		0.65
Printed values are multiplied by 100 and rounded to the nearest integer.											Printed values are multiplied by 100 and rounded to the nearest integer.
